# Supplementary material for: Remote-carbonyl-directed sequential Heck/isomerization/C(sp2)–H arylation of alkenes for modular synthesis of stereodefined tetrasubstituted olefins
Source: Nat Commun. 2024 Feb 26;15:1723. doi: 10.1038/s41467-024-46051-y (PMC10897343; doi:10.1038/s41467-024-46051-y)
Supplement: Supplementary file 3 — Source Data [file 41467_2024_46051_MOESM3_ESM.xlsx]

## Sheet: Sheet1
FL	UV-Vis
Labels,EmScan63-ex450-em,	Labels,ExScan36-ex-em560,
Type,Emission Scan,	Type,Excitation Scan,
Comment,,	Comment,,
Start,460.00,	Start,250.00,
Stop,820.00,	Stop,550.00,
Step,1.00,	Step,1.00,
Fixed/Offset,450.00,	Fixed/Offset,560.00,
Xaxis,Wavelength,	Xaxis,Wavelength,
Yaxis,Counts,	Yaxis,Counts,
Scan Corr. by File,True,	Scan Corr. by File,False,
Corr. by Ref. Det.,True,	Corr. by Ref. Det.,True,
Fixed/Offset Corr. by File,False,	Fixed/Offset Corr. by File,False,
Repeats,1,	Repeats,1,
Dwell Time,0.10,	Dwell Time,0.10,
Lamp,Xenon,	Lamp,Xenon,
Temp,0.00,	Temp,0.00,
Scan Polariser,None,	Scan Polariser,None,
Scan Slit,0.19999765,	Scan Slit,2.4999950,
Fixed/Offset Polariser,None,	Fixed/Offset Polariser,None,
Fixed/Offset Slit,2.4999950,	Fixed/Offset Slit,0.19999765,
Detector,Red PMT,	Detector,Red PMT,
460.00,5.95387207E+3,	250.00,1.76542012E+4,
461.00,6.37652881E+3,	251.00,2.15621133E+4,
462.00,7.28279834E+3,	252.00,1.94750801E+4,
463.00,8.27878125E+3,	253.00,1.89792422E+4,
464.00,9.26607129E+3,	254.00,2.04702773E+4,
465.00,1.02838926E+4,	255.00,2.13821641E+4,
466.00,1.16372598E+4,	256.00,2.08296348E+4,
467.00,1.31016816E+4,	257.00,1.92345703E+4,
468.00,1.43512188E+4,	258.00,2.09709688E+4,
469.00,1.64173105E+4,	259.00,2.20133105E+4,
470.00,1.81086426E+4,	260.00,2.30368613E+4,
471.00,2.01592695E+4,	261.00,2.16717148E+4,
472.00,2.27170508E+4,	262.00,2.27837383E+4,
473.00,2.53133164E+4,	263.00,2.22910410E+4,
474.00,2.75864570E+4,	264.00,2.15842871E+4,
475.00,3.00867539E+4,	265.00,2.26259902E+4,
476.00,3.33853516E+4,	266.00,2.06788027E+4,
477.00,3.63778984E+4,	267.00,2.54648125E+4,
478.00,4.00270938E+4,	268.00,2.21755547E+4,
479.00,4.35612930E+4,	269.00,2.21839941E+4,
480.00,4.73928164E+4,	270.00,2.46516465E+4,
481.00,5.11322617E+4,	271.00,2.35608652E+4,
482.00,5.55398477E+4,	272.00,2.37666133E+4,
483.00,5.97827813E+4,	273.00,2.57142266E+4,
484.00,6.46614570E+4,	274.00,2.43684746E+4,
485.00,6.93635859E+4,	275.00,2.59174551E+4,
486.00,7.46067422E+4,	276.00,2.50272480E+4,
487.00,7.99312813E+4,	277.00,2.48676582E+4,
488.00,8.58639297E+4,	278.00,2.54613711E+4,
489.00,9.02375938E+4,	279.00,2.71162578E+4,
490.00,9.64569688E+4,	280.00,2.63728457E+4,
491.00,1.02938469E+5,	281.00,2.71076465E+4,
492.00,1.08828555E+5,	282.00,2.72404824E+4,
493.00,1.14439758E+5,	283.00,2.60907402E+4,
494.00,1.21148469E+5,	284.00,2.67801133E+4,
495.00,1.27431922E+5,	285.00,2.73258516E+4,
496.00,1.35582594E+5,	286.00,2.66363789E+4,
497.00,1.42896781E+5,	287.00,2.82082207E+4,
498.00,1.50391359E+5,	288.00,2.71632656E+4,
499.00,1.56661625E+5,	289.00,2.74527559E+4,
500.00,1.65745359E+5,	290.00,2.72717363E+4,
501.00,1.72297172E+5,	291.00,2.91183438E+4,
502.00,1.79308063E+5,	292.00,2.94714824E+4,
503.00,1.88573469E+5,	293.00,2.93305645E+4,
504.00,1.96582750E+5,	294.00,2.84836523E+4,
505.00,2.03054109E+5,	295.00,2.84662813E+4,
506.00,2.10609125E+5,	296.00,2.88257148E+4,
507.00,2.18687922E+5,	297.00,2.90514785E+4,
508.00,2.26269984E+5,	298.00,2.78556094E+4,
509.00,2.35516891E+5,	299.00,2.91588594E+4,
510.00,2.46956891E+5,	300.00,2.87865801E+4,
511.00,2.52759797E+5,	301.00,2.91048184E+4,
512.00,2.60458422E+5,	302.00,2.92217344E+4,
513.00,2.72006156E+5,	303.00,2.93096504E+4,
514.00,2.80083219E+5,	304.00,3.01200410E+4,
515.00,2.88606281E+5,	305.00,3.06077559E+4,
516.00,2.96286594E+5,	306.00,3.08297441E+4,
517.00,3.04708250E+5,	307.00,3.10759727E+4,
518.00,3.12969375E+5,	308.00,3.13267129E+4,
519.00,3.23296531E+5,	309.00,3.07683125E+4,
520.00,3.28384313E+5,	310.00,3.18722207E+4,
521.00,3.37665313E+5,	311.00,3.16840273E+4,
522.00,3.42655188E+5,	312.00,3.17628750E+4,
523.00,3.52281000E+5,	313.00,3.35078008E+4,
524.00,3.60077719E+5,	314.00,3.34218242E+4,
525.00,3.68580938E+5,	315.00,3.29160586E+4,
526.00,3.79638656E+5,	316.00,3.42979063E+4,
527.00,3.82354563E+5,	317.00,3.38159922E+4,
528.00,3.94908313E+5,	318.00,3.49661641E+4,
529.00,3.97211844E+5,	319.00,3.45870313E+4,
530.00,4.06557375E+5,	320.00,3.52654922E+4,
531.00,4.13327750E+5,	321.00,3.45042305E+4,
532.00,4.20061063E+5,	322.00,3.50135156E+4,
533.00,4.22553906E+5,	323.00,3.54638047E+4,
534.00,4.32591156E+5,	324.00,3.61373633E+4,
535.00,4.36715375E+5,	325.00,3.60193945E+4,
536.00,4.42795813E+5,	326.00,3.54691016E+4,
537.00,4.49037531E+5,	327.00,3.69287148E+4,
538.00,4.54035875E+5,	328.00,3.66517578E+4,
539.00,4.55383031E+5,	329.00,3.56771016E+4,
540.00,4.60575938E+5,	330.00,3.74375859E+4,
541.00,4.69072844E+5,	331.00,3.65752852E+4,
542.00,4.68734219E+5,	332.00,3.56616719E+4,
543.00,4.74128656E+5,	333.00,3.62745547E+4,
544.00,4.75854594E+5,	334.00,3.62304297E+4,
545.00,4.80325563E+5,	335.00,3.66571211E+4,
546.00,4.85214813E+5,	336.00,3.60760625E+4,
547.00,4.90419188E+5,	337.00,3.65428242E+4,
548.00,4.90880719E+5,	338.00,3.65977070E+4,
549.00,4.93957406E+5,	339.00,3.72740938E+4,
550.00,4.92259719E+5,	340.00,3.62090195E+4,
551.00,4.97577719E+5,	341.00,3.72250391E+4,
552.00,4.98295156E+5,	342.00,3.67814648E+4,
553.00,4.98860344E+5,	343.00,3.64104961E+4,
554.00,5.03639125E+5,	344.00,3.65596055E+4,
555.00,5.01828813E+5,	345.00,3.66621523E+4,
556.00,5.07771188E+5,	346.00,3.74699102E+4,
557.00,5.03142969E+5,	347.00,3.70247305E+4,
558.00,5.03686719E+5,	348.00,3.80260117E+4,
559.00,5.04101500E+5,	349.00,3.81081875E+4,
560.00,5.06483656E+5,	350.00,3.80013164E+4,
561.00,4.99122031E+5,	351.00,3.91872148E+4,
562.00,5.08733688E+5,	352.00,3.90022344E+4,
563.00,5.04115313E+5,	353.00,3.89373750E+4,
564.00,5.02708969E+5,	354.00,4.04532461E+4,
565.00,4.99836750E+5,	355.00,4.02454180E+4,
566.00,5.03142469E+5,	356.00,4.11581953E+4,
567.00,4.99041031E+5,	357.00,4.19665313E+4,
568.00,4.98250063E+5,	358.00,4.24245078E+4,
569.00,4.93017688E+5,	359.00,4.30726133E+4,
570.00,4.96437875E+5,	360.00,4.43584688E+4,
571.00,4.91529688E+5,	361.00,4.52021758E+4,
572.00,4.92034563E+5,	362.00,4.67005234E+4,
573.00,4.90820781E+5,	363.00,4.67061016E+4,
574.00,4.84544094E+5,	364.00,4.83265898E+4,
575.00,4.82193938E+5,	365.00,4.96320469E+4,
576.00,4.80202094E+5,	366.00,5.04992227E+4,
577.00,4.78854281E+5,	367.00,5.16271836E+4,
578.00,4.76120875E+5,	368.00,5.35298867E+4,
579.00,4.74318156E+5,	369.00,5.41186797E+4,
580.00,4.70268844E+5,	370.00,5.55504844E+4,
581.00,4.67858406E+5,	371.00,5.69244336E+4,
582.00,4.62482250E+5,	372.00,5.82485039E+4,
583.00,4.61410250E+5,	373.00,5.81428047E+4,
584.00,4.55338063E+5,	374.00,5.96851289E+4,
585.00,4.52097594E+5,	375.00,6.16772891E+4,
586.00,4.50367531E+5,	376.00,6.27245195E+4,
587.00,4.49008063E+5,	377.00,6.39519492E+4,
588.00,4.41319813E+5,	378.00,6.54604063E+4,
589.00,4.39439938E+5,	379.00,6.61560156E+4,
590.00,4.40067750E+5,	380.00,6.69587578E+4,
591.00,4.34738531E+5,	381.00,6.88141172E+4,
592.00,4.31854594E+5,	382.00,7.01548594E+4,
593.00,4.24756438E+5,	383.00,7.05495234E+4,
594.00,4.23614656E+5,	384.00,7.33059688E+4,
595.00,4.19590563E+5,	385.00,7.34788672E+4,
596.00,4.17112500E+5,	386.00,7.52804219E+4,
597.00,4.11645969E+5,	387.00,7.65481016E+4,
598.00,4.06196125E+5,	388.00,7.79640391E+4,
599.00,4.02175844E+5,	389.00,8.05857813E+4,
600.00,3.98439063E+5,	390.00,8.12714453E+4,
601.00,3.96387438E+5,	391.00,8.46773672E+4,
602.00,3.91642438E+5,	392.00,8.64360781E+4,
603.00,3.83711875E+5,	393.00,8.86462109E+4,
604.00,3.82916813E+5,	394.00,9.03319609E+4,
605.00,3.78880531E+5,	395.00,9.19667656E+4,
606.00,3.76853000E+5,	396.00,9.56388281E+4,
607.00,3.71800469E+5,	397.00,9.56219453E+4,
608.00,3.66536438E+5,	398.00,9.89825000E+4,
609.00,3.61417750E+5,	399.00,1.00983445E+5,
610.00,3.57272813E+5,	400.00,1.02167852E+5,
611.00,3.54214563E+5,	401.00,1.04437414E+5,
612.00,3.50028063E+5,	402.00,1.06627297E+5,
613.00,3.44678188E+5,	403.00,1.08828914E+5,
614.00,3.40067719E+5,	404.00,1.11749188E+5,
615.00,3.34650344E+5,	405.00,1.13340797E+5,
616.00,3.30611531E+5,	406.00,1.17210414E+5,
617.00,3.26705688E+5,	407.00,1.19975828E+5,
618.00,3.21627406E+5,	408.00,1.22748695E+5,
619.00,3.20511156E+5,	409.00,1.24885352E+5,
620.00,3.14838125E+5,	410.00,1.27121078E+5,
621.00,3.09498531E+5,	411.00,1.29652375E+5,
622.00,3.06821094E+5,	412.00,1.33609625E+5,
623.00,2.99532719E+5,	413.00,1.36759094E+5,
624.00,2.96608000E+5,	414.00,1.40339328E+5,
625.00,2.97942344E+5,	415.00,1.43489672E+5,
626.00,2.91073063E+5,	416.00,1.46299109E+5,
627.00,2.86008781E+5,	417.00,1.49834016E+5,
628.00,2.82385469E+5,	418.00,1.53765578E+5,
629.00,2.78082125E+5,	419.00,1.58128891E+5,
630.00,2.74638969E+5,	420.00,1.61281984E+5,
631.00,2.70897844E+5,	421.00,1.65073016E+5,
632.00,2.65764656E+5,	422.00,1.67498594E+5,
633.00,2.64454500E+5,	423.00,1.71320313E+5,
634.00,2.57415375E+5,	424.00,1.74963406E+5,
635.00,2.54814500E+5,	425.00,1.78252844E+5,
636.00,2.47645234E+5,	426.00,1.82151750E+5,
637.00,2.50233719E+5,	427.00,1.85513750E+5,
638.00,2.43345672E+5,	428.00,1.89251172E+5,
639.00,2.42158000E+5,	429.00,1.92644750E+5,
640.00,2.37379953E+5,	430.00,1.97552688E+5,
641.00,2.31268563E+5,	431.00,1.97686938E+5,
642.00,2.29894891E+5,	432.00,2.03428688E+5,
643.00,2.25471484E+5,	433.00,2.07862375E+5,
644.00,2.20787422E+5,	434.00,2.09424203E+5,
645.00,2.20577813E+5,	435.00,2.13101344E+5,
646.00,2.14227828E+5,	436.00,2.17950719E+5,
647.00,2.12834625E+5,	437.00,2.18763516E+5,
648.00,2.05506141E+5,	438.00,2.23120109E+5,
649.00,2.00564859E+5,	439.00,2.26478016E+5,
650.00,2.01746359E+5,	440.00,2.29019406E+5,
651.00,1.97407875E+5,	441.00,2.32032469E+5,
652.00,1.95772594E+5,	442.00,2.33708875E+5,
653.00,1.89711625E+5,	443.00,2.37292438E+5,
654.00,1.85936531E+5,	444.00,2.40718328E+5,
655.00,1.82952672E+5,	445.00,2.41516750E+5,
656.00,1.86391406E+5,	446.00,2.41230438E+5,
657.00,1.81838016E+5,	447.00,2.46738328E+5,
658.00,1.75908188E+5,	448.00,2.48204266E+5,
659.00,1.74363484E+5,	449.00,2.51166063E+5,
660.00,1.69264797E+5,	450.00,2.57469672E+5,
661.00,1.64620203E+5,	451.00,2.54896422E+5,
662.00,1.64647063E+5,	452.00,2.55280781E+5,
663.00,1.60999422E+5,	453.00,2.53893234E+5,
664.00,1.58838469E+5,	454.00,2.54585359E+5,
665.00,1.55978438E+5,	455.00,2.53652969E+5,
666.00,1.54149109E+5,	456.00,2.57297922E+5,
667.00,1.46920078E+5,	457.00,2.57388125E+5,
668.00,1.47304891E+5,	458.00,2.56757016E+5,
669.00,1.47484938E+5,	459.00,2.54843828E+5,
670.00,1.40021625E+5,	460.00,2.54400188E+5,
671.00,1.42354531E+5,	461.00,2.53151172E+5,
672.00,1.39478172E+5,	462.00,2.55717563E+5,
673.00,1.37269406E+5,	463.00,2.57672000E+5,
674.00,1.32274344E+5,	464.00,2.50959297E+5,
675.00,1.30759070E+5,	465.00,2.44140156E+5,
676.00,1.28833719E+5,	466.00,2.44953016E+5,
677.00,1.27432016E+5,	467.00,2.47159156E+5,
678.00,1.26241680E+5,	468.00,2.48241266E+5,
679.00,1.24829359E+5,	469.00,2.39040188E+5,
680.00,1.22302219E+5,	470.00,2.27193969E+5,
681.00,1.15678320E+5,	471.00,2.20874859E+5,
682.00,1.14057422E+5,	472.00,2.18704063E+5,
683.00,1.13542352E+5,	473.00,2.16521156E+5,
684.00,1.10642648E+5,	474.00,2.13794219E+5,
685.00,1.11898773E+5,	475.00,2.05597313E+5,
686.00,1.08261398E+5,	476.00,2.00790125E+5,
687.00,1.05244875E+5,	477.00,1.96491453E+5,
688.00,1.02752227E+5,	478.00,1.93937875E+5,
689.00,1.03831391E+5,	479.00,1.90354688E+5,
690.00,1.01246375E+5,	480.00,1.87742250E+5,
691.00,9.92286250E+4,	481.00,1.84043766E+5,
692.00,9.68454063E+4,	482.00,1.79556609E+5,
693.00,9.45069375E+4,	483.00,1.71616172E+5,
694.00,9.06921797E+4,	484.00,1.66213094E+5,
695.00,9.31330938E+4,	485.00,1.63108359E+5,
696.00,9.03491797E+4,	486.00,1.56652953E+5,
697.00,8.75790391E+4,	487.00,1.52931250E+5,
698.00,8.62474453E+4,	488.00,1.48309297E+5,
699.00,8.21225234E+4,	489.00,1.42800469E+5,
700.00,8.56108281E+4,	490.00,1.38173719E+5,
701.00,8.01916484E+4,	491.00,1.36974094E+5,
702.00,8.27403672E+4,	492.00,1.34886297E+5,
703.00,7.85798125E+4,	493.00,1.28924773E+5,
704.00,7.48197344E+4,	494.00,1.22714727E+5,
705.00,7.42876484E+4,	495.00,1.19008000E+5,
706.00,7.45001172E+4,	496.00,1.15103031E+5,
707.00,7.31207188E+4,	497.00,1.10949789E+5,
708.00,7.11811172E+4,	498.00,1.07654422E+5,
709.00,7.02093750E+4,	499.00,1.04145156E+5,
710.00,7.27236094E+4,	500.00,1.00658211E+5,
711.00,6.65245313E+4,	501.00,9.75711797E+4,
712.00,6.76889297E+4,	502.00,9.36704766E+4,
713.00,6.53480625E+4,	503.00,9.05817500E+4,
714.00,6.63300938E+4,	504.00,8.72531328E+4,
715.00,6.22407852E+4,	505.00,8.38461563E+4,
716.00,6.21797305E+4,	506.00,8.09159688E+4,
717.00,6.07481367E+4,	507.00,7.66189922E+4,
718.00,5.91391992E+4,	508.00,7.49046641E+4,
719.00,6.11034492E+4,	509.00,7.26479922E+4,
720.00,6.03123516E+4,	510.00,6.89285313E+4,
721.00,5.51050000E+4,	511.00,6.70338828E+4,
722.00,5.47887656E+4,	512.00,6.36734492E+4,
723.00,5.46964336E+4,	513.00,6.07800234E+4,
724.00,5.36485469E+4,	514.00,5.88023789E+4,
725.00,5.27912500E+4,	515.00,5.66915586E+4,
726.00,5.18560664E+4,	516.00,5.42883086E+4,
727.00,5.19946719E+4,	517.00,5.26496523E+4,
728.00,4.83522383E+4,	518.00,5.03853125E+4,
729.00,4.88874609E+4,	519.00,4.81240820E+4,
730.00,4.85311523E+4,	520.00,4.50673477E+4,
731.00,4.28491445E+4,	521.00,4.40276758E+4,
732.00,4.66625078E+4,	522.00,4.08512539E+4,
733.00,4.45794531E+4,	523.00,3.93528750E+4,
734.00,4.29753945E+4,	524.00,3.81559492E+4,
735.00,4.46254336E+4,	525.00,3.57606367E+4,
736.00,4.13912930E+4,	526.00,3.40729531E+4,
737.00,4.24970547E+4,	527.00,3.23686738E+4,
738.00,4.00623984E+4,	528.00,3.03153340E+4,
739.00,3.88865469E+4,	529.00,2.89748105E+4,
740.00,4.00769648E+4,	530.00,2.68369355E+4,
741.00,3.89598594E+4,	531.00,2.56163574E+4,
742.00,3.93339648E+4,	532.00,2.35083496E+4,
743.00,3.69136563E+4,	533.00,2.23861660E+4,
744.00,3.44977383E+4,	534.00,2.11337051E+4,
745.00,3.65779727E+4,	535.00,1.97015059E+4,
746.00,3.36048906E+4,	536.00,1.90222402E+4,
747.00,3.54989531E+4,	537.00,1.78711953E+4,
748.00,3.31730820E+4,	538.00,1.59074365E+4,
749.00,3.34190703E+4,	539.00,1.52734512E+4,
750.00,3.42897344E+4,	540.00,1.47887744E+4,
751.00,3.00021973E+4,	541.00,1.34646113E+4,
752.00,2.95145957E+4,	542.00,1.26878428E+4,
753.00,3.08562461E+4,	543.00,1.20615342E+4,
754.00,3.12499961E+4,	544.00,1.14751895E+4,
755.00,2.89279980E+4,	545.00,1.05165605E+4,
756.00,2.76315840E+4,	546.00,9.73166602E+3,
757.00,2.64430508E+4,	547.00,9.27192871E+3,
758.00,2.76311133E+4,	548.00,8.57335938E+3,
759.00,2.56472969E+4,	549.00,7.89281641E+3,
760.00,2.89561797E+4,	550.00,7.54871436E+3,
761.00,2.65661289E+4,
762.00,2.60434453E+4,
763.00,2.58955547E+4,
764.00,2.49461563E+4,
765.00,2.36815996E+4,
766.00,2.66142227E+4,
767.00,2.44002051E+4,
768.00,2.06622559E+4,
769.00,1.98154922E+4,
770.00,2.27581133E+4,
771.00,2.28560410E+4,
772.00,1.86773320E+4,
773.00,2.31737422E+4,
774.00,1.99277852E+4,
775.00,1.87612168E+4,
776.00,1.96553750E+4,
777.00,1.89577637E+4,
778.00,1.90020059E+4,
779.00,1.97223770E+4,
780.00,1.89988438E+4,
781.00,2.00417695E+4,
782.00,2.17125488E+4,
783.00,1.85296387E+4,
784.00,1.37525566E+4,
785.00,1.74319395E+4,
786.00,1.61316719E+4,
787.00,1.51042959E+4,
788.00,1.70720898E+4,
789.00,1.38677734E+4,
790.00,1.54879961E+4,
791.00,1.56910479E+4,
792.00,1.26732119E+4,
793.00,1.52701113E+4,
794.00,1.35258398E+4,
795.00,1.68033809E+4,
796.00,1.49531660E+4,
797.00,1.08636943E+4,
798.00,1.10174707E+4,
799.00,1.41434463E+4,
800.00,1.45368896E+4,
801.00,1.43366582E+4,
802.00,9.02993457E+3,
803.00,1.05397832E+4,
804.00,1.24968633E+4,
805.00,1.34215625E+4,
806.00,1.25161055E+4,
807.00,1.21710859E+4,
808.00,1.11684473E+4,
809.00,1.15952383E+4,
810.00,1.08999502E+4,
811.00,9.32394141E+3,
812.00,1.20115439E+4,
813.00,1.03220605E+4,
814.00,1.07856484E+4,
815.00,8.68280078E+3,
816.00,1.20822021E+4,
817.00,9.12278516E+3,
818.00,5.67752002E+3,
819.00,7.93007715E+3,
820.00,5.75842725E+3,
